# Supplementary material for: Flubendazole elicits anti-cancer effects via targeting EVA1A-modulated autophagy and apoptosis in Triple-negative Breast Cancer
Source: Theranostics. 2020 Jul 2;10(18):8080–97. doi: 10.7150/thno.43473 (PMC7381743; doi:10.7150/thno.43473)
Supplement: Supplementary file 2 — Supplementary table S1. [file thnov10p8080s2.xlsx]

## Sheet: RNAseq raw date
hgnc_symbol	Genes	Control-1	Control-2	Control-3	Flu-1	Flu-2	Flu-3
ABCA1	ENSG00000165029	9.76642	9.71144	9.09196	7.82555	8.41944	8.16716
ABCC9	ENSG00000069431	6.75831	6.79602	6.56382	7.36602	7.4962	7.27973
ABCG1	ENSG00000160179	9.75109	9.6791	9.40682	7.80561	7.83069	7.761
ACTC1	ENSG00000159251	7.45793	7.3959	7.71393	6.79127	6.51732	6.7829
ACTL10	ENSG00000182584	7.91093	8.06954	8.53907	9.63856	9.22654	9.20725
ACTR3C	ENSG00000106526	8.81245	8.61932	8.92412	7.74197	7.76531	7.60115
ADAMTS17	ENSG00000140470	6.67268	6.80357	6.47352	7.14813	7.34898	7.22786
ADD3	ENSG00000148700	10.2931	10.3575	10.008	8.43775	9.33355	9.30303
ADGRD2	ENSG00000180264	6.48438	6.40671	6.70651	7.52041	7.53466	7.4016
ADGRF5	ENSG00000069122	11.5004	11.3825	10.7006	9.54619	10.0826	9.96423
ADGRV1	ENSG00000164199	7.42411	7.18286	7.56453	6.56063	6.72364	6.6204
ADM2	ENSG00000128165	8.58597	8.52912	7.50491	6.76227	6.54147	6.75657
AEN	ENSG00000181026	10.0681	10.0126	10.3782	11.7039	11.446	11.494
AKR1B1	ENSG00000085662	15.9905	16.1446	16.3757	15.0601	14.6726	14.6725
AKR1C3	ENSG00000196139	12.0523	12.3867	12.705	11.1404	11.1246	11.0961
ALDH3A1	ENSG00000108602	9.27055	9.41974	9.7159	8.5913	8.21312	8.24798
ALPP	ENSG00000163283	11.3461	11.4451	11.6746	10.6872	10.2388	10.2723
ANGPTL4	ENSG00000167772	7.36077	7.41326	7.52561	8.55369	8.23319	8.47285
ANKHD1-EIF4EBP3	ENSG00000254996	8.89213	8.64729	8.24968	7.28454	7.57415	7.41245
ANKLE1	ENSG00000160117	8.08665	8.27869	8.76396	10.0007	9.7334	9.80877
ANKRD29	ENSG00000154065	6.84733	6.71546	6.97318	7.71974	7.51849	7.23311
ANKRD33B	ENSG00000164236	7.75608	7.63077	7.43211	8.50355	8.35896	8.5995
ANXA3	ENSG00000138772	9.39371	9.50414	9.29967	9.97626	10.5351	10.641
AOC3	ENSG00000131471	6.38034	6.21316	6.27832	7.13607	6.83274	7.11396
AOX1	ENSG00000138356	10.9815	10.9785	10.5214	9.37334	9.60316	9.60503
AP1M2	ENSG00000129354	7.08668	7.43569	7.23118	8.29733	8.4267	8.23143
APLP2	ENSG00000084234	14.915	14.9056	14.8193	13.797	13.8599	13.8631
APOE	ENSG00000130203	6.63609	6.763	6.78945	7.43163	7.42747	7.4687
AQP3	ENSG00000165272	10.1116	10.0954	10.2554	9.40953	8.8081	8.87282
ARC	ENSG00000198576	6.48239	6.56381	6.5222	7.56477	7.35614	7.23723
ARHGEF12	ENSG00000196914	11.8192	11.7572	11.1759	10.1415	10.706	10.6393
ARID3A	ENSG00000116017	8.18131	8.26962	8.42435	9.61401	9.1397	9.53707
ARID5A	ENSG00000196843	7.2864	7.15169	7.43373	8.1936	8.08136	7.98751
ARL6IP1	ENSG00000170540	12.7173	12.8672	12.5059	11.1192	11.5621	11.586
ASNS	ENSG00000070669	11.0354	10.9629	9.57169	8.8625	8.863	8.87435
ASPHD1	ENSG00000174939	7.7145	7.80577	7.74517	8.71833	8.40911	8.43675
ATAD3B	ENSG00000160072	9.9631	10.0371	10.6193	12.176	11.8028	11.826
ATF3	ENSG00000162772	8.33892	8.25436	8.09203	10.0997	9.90756	9.85181
ATP1B1	ENSG00000143153	11.8688	11.9514	11.7024	10.4405	10.7586	10.8171
ATP2B4	ENSG00000058668	12.068	12.2162	11.9703	10.8111	11.0134	11.0481
ATP7A	ENSG00000165240	9.12045	8.98651	8.77734	7.40745	8.1257	8.32044
ATP8B4	ENSG00000104043	9.18004	9.23082	8.59987	7.34931	7.63764	7.64142
BATF2	ENSG00000168062	6.89708	6.84463	6.93765	7.5793	7.64902	7.59363
BCAR1	ENSG00000050820	11.318	11.3111	11.6581	12.8907	12.4667	12.4481
BCL6	ENSG00000113916	9.91647	9.75907	9.68072	8.62879	8.86822	8.6866
BICDL1	ENSG00000135127	8.91985	8.74883	8.77457	8.17926	7.80355	7.88349
BMF	ENSG00000104081	9.10658	8.68159	9.05058	7.76822	7.51822	8.057
BMP4	ENSG00000125378	10.4581	10.2904	10.2091	9.27535	9.04502	9.01322
BYSL	ENSG00000112578	9.60269	9.76651	10.012	11.0366	10.7273	10.7075
C12orf45	ENSG00000151131	8.55356	8.91668	8.91504	9.79019	9.77276	9.80936
C1R	ENSG00000159403	13.3667	13.3847	13.6804	12.5966	12.2211	12.2555
C1S	ENSG00000182326	12.4665	12.606	12.545	10.8488	10.8852	10.9322
C20orf27	ENSG00000101220	10.3501	10.3624	10.6959	11.7821	11.3476	11.4346
C3	ENSG00000125730	15.1061	15.1532	15.3487	14.2314	13.8361	13.8215
C4B	ENSG00000224389	7.69666	7.48998	7.17798	5.89933	6.49201	6.68555
C6orf132	ENSG00000188112	7.26057	7.3352	7.1621	8.39232	8.10015	8.03999
C7orf61	ENSG00000185955	6.26369	6.2713	6.46324	7.17987	6.98653	6.89077
CACNB1	ENSG00000067191	10.1402	10.1147	10.3203	8.78438	8.52722	8.53389
CARMIL2	ENSG00000159753	6.73855	6.96056	6.62279	7.89224	7.53498	7.68315
CASP8AP2	ENSG00000118412	8.38712	8.15233	7.95194	7.25891	7.50711	7.53298
CBX5	ENSG00000094916	12.1934	12.0218	11.7254	10.4604	10.8973	10.8233
CCDC78	ENSG00000162004	6.84736	6.85058	7.1485	7.61145	7.64494	7.55876
CCDC86	ENSG00000110104	10.2902	10.3544	10.8274	12.0735	11.6614	11.686
CCNE2	ENSG00000175305	8.89527	8.93804	8.55753	7.70401	7.82106	8.07748
CCNG2	ENSG00000138764	10.6949	10.5799	10.1825	8.3191	8.8363	8.68831
CD109	ENSG00000156535	11.1997	11.1581	10.7213	9.37006	9.96645	10.0718
CD3EAP	ENSG00000117877	9.02641	8.90477	8.95326	10.6273	10.2505	10.4168
CDC20	ENSG00000117399	11.5117	11.4562	12.0139	13.3183	12.9413	12.858
CDC25C	ENSG00000158402	9.78041	9.91782	9.67969	8.72304	8.81721	8.82757
CDC42BPA	ENSG00000143776	11.0373	10.964	10.2559	9.29335	9.89354	9.68477
CDH11	ENSG00000140937	11.0614	10.7876	10.2716	8.76097	8.88889	9.08255
CDK1	ENSG00000170312	11.0729	10.9401	10.5988	9.31018	10.1147	9.88461
CDK19	ENSG00000155111	9.01519	9.15428	8.6527	7.52562	7.85267	7.70669
CDKL5	ENSG00000008086	8.11047	8.07745	8.36316	7.00723	7.33815	7.1812
CDKN1C	ENSG00000129757	8.94853	9.08279	9.29056	8.05734	8.02683	8.04352
CDKN2C	ENSG00000123080	12.1199	12.0805	12.1564	10.8516	10.7013	10.7863
CEBPE	ENSG00000092067	7.26206	7.16905	7.04969	6.75956	6.51747	6.50681
CENPC	ENSG00000145241	8.3231	8.11534	7.92925	6.71253	7.39261	7.54012
CENPF	ENSG00000117724	11.1829	10.7054	10.3178	8.72556	9.52083	9.5854
CFH	ENSG00000000971	7.598	7.50885	7.21075	6.80295	6.56619	6.83584
CFTR	ENSG00000001626	7.41228	7.38823	7.03148	6.37359	6.31258	6.30172
CHAC1	ENSG00000128965	9.61096	9.51883	8.83286	7.45773	7.4128	7.3464
CHRD	ENSG00000090539	7.26389	7.23733	7.30038	6.84814	6.51465	6.59203
CHST2	ENSG00000175040	7.82877	7.67962	7.58801	8.64724	8.32578	8.41894
CIDEB	ENSG00000136305	8.758	8.54497	9.19096	7.97724	7.92943	7.84618
CITED4	ENSG00000179862	7.6663	7.5424	7.67879	8.65467	8.44069	8.2857
CKS2	ENSG00000123975	10.8143	10.7191	10.9715	12.023	11.9509	12.1188
CLDN1	ENSG00000163347	8.02758	7.98112	7.76157	8.9	8.97764	9.0328
CLMN	ENSG00000165959	9.29618	9.72374	8.64143	8.35071	8.36429	7.79207
CNKSR1	ENSG00000142675	6.29342	6.43765	6.42907	7.35443	6.84024	6.81335
CNTNAP3	ENSG00000106714	9.9646	10.0776	9.77534	8.80606	8.88148	9.01233
COBLL1	ENSG00000082438	9.46338	9.58662	9.11717	8.09168	8.56817	8.64418
COL12A1	ENSG00000111799	14.6061	14.6105	14.4279	12.6624	13.171	13.0341
COL16A1	ENSG00000084636	6.87704	6.93219	6.77817	7.67515	7.81278	7.66553
COL4A4	ENSG00000081052	7.49551	7.84664	7.5963	6.52754	6.90711	6.63903
COL4A5	ENSG00000188153	11.6919	11.6001	11.6368	10.5333	10.5301	10.5652
COLGALT2	ENSG00000198756	8.13049	8.11216	7.97811	7.13614	7.0117	7.14815
COTL1	ENSG00000103187	12.5823	12.554	12.7188	14.1093	13.769	13.8149
CPA4	ENSG00000128510	7.84153	8.01973	7.85924	10.0589	9.93629	9.73989
CPD	ENSG00000108582	11.7067	11.6384	11.1942	9.83134	10.4635	10.4686
CPE	ENSG00000109472	12.5373	12.53	12.446	11.1045	11.2933	11.282
CPLANE1	ENSG00000197603	10.1166	9.96613	9.87061	8.31608	8.92861	9.14604
CPM	ENSG00000135678	11.3467	11.3571	11.3157	9.78091	10.0432	9.87208
CPNE7	ENSG00000178773	7.25105	7.64398	8.02274	8.93084	8.94673	8.48286
CPS1	ENSG00000021826	11.8141	11.7317	11.3319	9.50277	9.8611	9.73434
CRABP2	ENSG00000143320	6.83434	6.76826	7.05568	7.68586	7.5667	7.47936
CRIP2	ENSG00000182809	9.78187	9.91568	9.98094	9.10948	8.74277	8.82245
CRYBA2	ENSG00000163499	6.64573	6.62514	7.00771	7.68503	7.55247	7.55237
CRYBG1	ENSG00000112297	10.153	10.32	10.0108	8.78378	9.18671	9.02495
CSF3	ENSG00000108342	7.96577	7.58321	7.67839	8.64597	8.53939	8.62528
CST1	ENSG00000170373	9.74564	9.6982	10.2297	8.96182	8.61826	8.57447
CST4	ENSG00000101441	8.41743	8.15483	8.60153	7.68938	7.47339	7.67637
CTDSPL2	ENSG00000137770	10.3957	10.21	9.57609	8.51269	8.96653	9.28447
CTSO	ENSG00000256043	7.51753	7.56159	7.5871	6.90577	6.98427	6.8391
CTTNBP2	ENSG00000077063	7.07863	7.14014	6.78665	5.89933	6.06991	6.35713
CXCL1	ENSG00000163739	10.1306	9.82007	9.8412	11.3118	10.9881	11.0975
CXCL3	ENSG00000163734	7.26736	7.1141	7.26376	7.86055	7.89877	7.95462
CYBRD1	ENSG00000071967	12.3471	12.3811	12.1006	10.5684	11.0104	11.0021
CYP1B1	ENSG00000138061	13.2152	13.3181	12.9338	10.8054	11.2959	11.3078
CYP26B1	ENSG00000003137	7.74436	7.64362	7.39779	8.93796	8.63086	8.38482
CYP39A1	ENSG00000146233	7.48125	7.64363	7.41494	6.72581	6.90964	6.90024
CYSRT1	ENSG00000197191	7.08898	7.11352	7.1512	8.11997	8.01603	7.75044
DAW1	ENSG00000123977	6.37236	6.2418	6.36648	6.85145	7.21008	7.27104
DDIT4	ENSG00000168209	14.3933	14.3448	13.9328	12.7815	12.3777	12.5688
DDN	ENSG00000181418	6.98949	7.012	7.33797	9.07257	8.95769	8.96852
DDX39A	ENSG00000123136	11.1146	11.0761	11.4371	12.5891	12.1507	12.1977
DERL3	ENSG00000099958	7.82588	7.78672	7.91929	7.3028	7.12784	6.88916
DHRS2	ENSG00000100867	6.67146	6.9902	6.83701	7.55499	7.36419	7.50321
DHX37	ENSG00000150990	10.36	10.245	10.7668	11.6837	11.4177	11.4883
DKK1	ENSG00000107984	11.0454	10.9596	11.0103	12.185	12.4917	12.5211
DMXL2	ENSG00000104093	9.44723	9.54759	8.75509	8.13075	8.23262	8.36366
DNHD1	ENSG00000179532	7.21357	7.56274	7.22738	8.11885	8.13483	8.07895
DNM3	ENSG00000197959	7.71789	7.48172	7.56451	6.68381	6.98192	7.05262
DOCK11	ENSG00000147251	9.04325	8.94224	8.35289	7.57046	7.90431	7.94164
DOCK4	ENSG00000128512	9.72539	9.75181	9.33581	8.28487	8.63973	8.57048
DOK7	ENSG00000175920	8.83282	8.68945	9.18014	10.231	9.924	9.86063
DOP1A	ENSG00000083097	8.36906	8.12648	7.6413	6.91952	7.34101	7.07116
DPY19L1	ENSG00000173852	10.1922	10.2884	10.0012	8.54198	9.36965	9.29154
DPYSL2	ENSG00000092964	11.3534	11.2603	11.0245	9.71481	9.86954	9.8188
DST	ENSG00000151914	10.3421	10.3792	9.67715	8.48212	9.19645	8.80703
DUSP2	ENSG00000158050	7.60705	7.70535	8.27713	9.55876	9.21892	9.06837
DUSP23	ENSG00000158716	9.22665	9.13638	9.71836	10.6714	10.4244	10.2781
DYNC2H1	ENSG00000187240	8.54359	9.01966	8.18102	7.24318	7.72563	7.35385
DYRK1B	ENSG00000105204	9.8276	9.81254	9.95386	9.0112	8.60936	8.59849
E2F2	ENSG00000007968	10.3834	10.2684	10.1936	9.45616	9.15817	9.25687
E2F8	ENSG00000129173	8.77124	8.42724	8.14092	7.44662	7.6172	7.58557
EBNA1BP2	ENSG00000117395	10.6466	10.5181	10.8509	11.9698	11.8719	11.9668
EDIL3	ENSG00000164176	9.13528	8.87672	8.48226	7.55802	7.88406	7.76098
EEF1AKMT4	ENSG00000284753	8.23066	8.16114	8.57828	9.69599	9.2739	9.40647
EGR4	ENSG00000135625	6.50648	6.58685	6.44964	7.19659	7.30664	7.11301
ENPP1	ENSG00000197594	8.63921	8.48845	8.19905	7.31364	7.42377	7.40232
ENTR1	ENSG00000165689	10.2448	10.3081	10.5197	11.5402	11.3321	11.3049
EPB41	ENSG00000159023	9.94751	10.0082	9.68779	8.70242	8.95398	8.92292
EPB41L4A	ENSG00000129595	9.53648	9.57797	9.32879	8.36457	8.41352	8.52244
EPHA2	ENSG00000142627	12.3671	12.1194	12.2661	14.0169	13.6218	13.6621
EPHB6	ENSG00000106123	9.44579	9.54588	9.99986	8.88986	8.48273	8.45248
EPOP	ENSG00000273604	8.927	9.01417	9.15054	10.2714	9.89941	9.94235
EPPK1	ENSG00000261150	8.19545	8.15824	8.05377	9.27872	9.0343	8.90946
EPS8L1	ENSG00000131037	7.62265	7.49955	7.64787	9.03577	8.66758	8.69703
ERCC5	ENSG00000134899	9.2736	9.46528	8.97729	7.92838	8.37436	8.2345
ERMAP	ENSG00000164010	8.63204	8.32097	8.27492	7.30848	7.72568	7.76268
ESCO2	ENSG00000171320	8.77534	8.59098	8.05835	7.72651	7.70879	7.60336
ETV1	ENSG00000006468	8.54453	8.4061	7.94739	7.10666	7.56991	7.5232
ETV5	ENSG00000244405	9.44198	8.96247	8.64344	10.1195	10.0641	10.1287
EVA1A	ENSG00000115363	8.09542	7.91932	7.77661	8.80134	8.72617	8.71606
EVPLL	ENSG00000214860	7.23509	7.11035	7.33336	6.62858	6.61181	6.53472
F12	ENSG00000131187	6.98302	7.01342	7.28986	8.12279	8.05418	7.95285
F13A1	ENSG00000124491	7.4537	6.95395	6.80807	6.48863	6.3535	6.41106
F3	ENSG00000117525	9.78195	9.41132	9.44134	10.8663	11.1457	11.0199
FABP5	ENSG00000164687	9.03547	9.00756	9.28477	10.184	10.4244	10.3961
FADS2	ENSG00000134824	11.3813	11.3329	11.3148	10.3214	10.2237	10.1795
FAM111A	ENSG00000166801	10.2836	10.0892	9.5135	8.41512	8.86219	8.67185
FAM111B	ENSG00000189057	9.48886	9.26537	8.71288	7.40231	8.0815	7.96239
FAM117B	ENSG00000138439	8.93033	8.82162	8.52762	7.69527	8.03257	7.76885
FAM131C	ENSG00000185519	6.54398	6.72903	6.74254	7.46926	7.32064	7.47234
FAM214A	ENSG00000047346	8.47161	8.30328	8.11341	7.26317	7.60118	7.52343
FAM216A	ENSG00000204856	8.40228	8.17476	8.36233	9.06275	9.36625	9.35142
FAM83A	ENSG00000147689	11.1281	11.1006	10.9322	9.99832	9.73092	9.86792
FAM86B2	ENSG00000145002	7.28451	7.14214	7.08154	8.05569	7.99424	7.54405
FBN1	ENSG00000166147	8.68709	8.61128	8.04412	7.63126	7.66159	7.56866
FBP1	ENSG00000165140	7.31297	7.00499	7.0661	8.08756	7.89381	7.83996
FBXW10	ENSG00000171931	6.22662	5.89933	6.28823	6.82118	7.01841	7.02267
FERMT3	ENSG00000149781	6.98327	6.74944	6.59613	7.52649	7.25746	7.57258
FGF2	ENSG00000138685	9.11291	9.1039	8.43714	9.87965	10.1115	10.0731
FJX1	ENSG00000179431	9.2388	8.97321	8.96473	10.5395	10.3182	10.3033
FLNC	ENSG00000128591	9.68703	9.60088	9.13705	11.131	10.6871	10.7232
FN1	ENSG00000115414	13.8108	13.6248	13.453	12.0196	12.0037	11.8606
FNBP1L	ENSG00000137942	9.42387	9.43736	9.25897	8.00459	8.71696	8.33314
FOS	ENSG00000170345	11.7345	11.6519	11.449	8.3953	8.36661	8.41809
FOSL1	ENSG00000175592	10.1627	9.88209	9.85769	12.296	11.9393	11.9842
FOXC2	ENSG00000176692	6.86643	7.2467	7.03702	8.01342	7.6709	7.73083
FOXQ1	ENSG00000164379	8.76034	8.93109	9.00418	8.2297	7.92429	7.96712
FRMD4B	ENSG00000114541	7.6467	7.05353	7.17913	6.4143	6.54857	6.87081
FRY	ENSG00000073910	8.44685	8.52504	8.23472	7.13057	7.54095	7.4698
FST	ENSG00000134363	7.82442	7.48552	7.40755	8.38891	8.28218	8.44214
FZD1	ENSG00000157240	10.3125	10.4132	10.3	9.35883	9.36183	9.44716
GABRQ	ENSG00000268089	7.68752	7.78985	7.85961	7.00519	7.09648	7.24287
GADD45A	ENSG00000116717	8.80569	8.72265	8.6947	10.0724	10.203	10.0529
GADD45B	ENSG00000099860	9.58043	9.6464	10.1316	11.0672	10.8256	10.7497
GAL	ENSG00000069482	7.86727	7.85938	8.3095	10.0424	9.60864	9.64448
GALNT5	ENSG00000136542	8.02654	7.93186	7.53162	6.85295	6.96836	7.31577
GAS1	ENSG00000180447	10.2486	10.432	10.5135	9.04039	8.86008	9.00816
GBP2	ENSG00000162645	9.67268	9.78786	9.46097	8.39268	8.589	8.58576
GDF15	ENSG00000130513	7.62016	7.52258	7.34927	8.57375	8.26287	8.28679
GJB3	ENSG00000188910	7.83972	8.19968	8.29917	9.2518	9.02464	8.93669
GLCCI1	ENSG00000106415	8.78493	8.92486	8.7067	7.64676	7.81134	7.65881
GLCE	ENSG00000138604	9.88493	9.89443	9.64058	8.4515	8.85624	8.64465
GLIPR1	ENSG00000139278	8.67992	8.21983	8.53095	9.40701	9.44308	9.55408
GNB1L	ENSG00000185838	8.14702	8.09881	8.67162	9.64994	9.24079	9.1485
GNGT2	ENSG00000167083	6.59276	6.49	6.40915	7.31332	7.01266	7.31413
GPC4	ENSG00000076716	7.31439	7.28853	7.34347	6.65561	6.78499	6.81947
GPR17	ENSG00000144230	6.45044	6.34297	6.26695	7.10247	6.84055	7.05264
GPR3	ENSG00000181773	7.2494	7.15257	7.11428	8.74255	8.62309	8.51426
GRIK2	ENSG00000164418	8.30628	8.54956	8.30296	7.41616	7.53268	7.45565
GRWD1	ENSG00000105447	10.9417	11.1092	11.5376	12.526	12.2112	12.2048
HAGHL	ENSG00000103253	7.8434	7.77292	8.25069	9.25472	8.83187	8.7976
HAP1	ENSG00000173805	6.76896	6.57887	6.68158	8.0273	7.29609	7.39382
HBP1	ENSG00000105856	10.5293	10.6986	10.3326	8.9691	9.36291	9.48328
HECA	ENSG00000112406	8.92563	8.52028	8.41779	7.66907	7.89741	7.83189
HECTD1	ENSG00000092148	11.1144	11.1035	10.6681	9.6372	10.0637	9.97704
HEG1	ENSG00000173706	12.8664	12.8279	12.3503	11.1409	11.3001	11.1163
HIF1A	ENSG00000100644	13.0758	13.0533	12.556	11.0336	11.9584	11.8382
HIST1H1C	ENSG00000187837	10.8355	11.0409	11.711	12.669	12.2333	12.2686
HIST1H2AG	ENSG00000196787	8.21352	8.19117	8.16512	7.27065	7.57314	7.53818
HIST1H4C	ENSG00000197061	6.08625	6.40392	6.38792	7.01681	6.90004	7.0393
HIST1H4E	ENSG00000276966	6.34724	6.39516	6.51794	7.36	7.57287	7.23082
HIST2H4A	ENSG00000270882	10.2764	10.3115	10.6618	9.45878	9.09693	8.97413
HIST2H4B	ENSG00000270276	9.84621	10.0331	10.0894	8.29819	8.81799	8.90641
HKDC1	ENSG00000156510	6.22161	6.60796	6.46982	7.23106	7.38597	7.15319
HLTF	ENSG00000071794	10.3664	10.3256	9.80822	8.48044	9.32518	9.32739
HMGXB4	ENSG00000100281	10.3522	10.3397	9.94089	9.0593	9.29114	9.36259
HMOX1	ENSG00000100292	10.3651	10.5388	11.0933	13.4828	13.1593	13.052
HOXC5	ENSG00000172789	6.58384	6.55838	6.83325	7.39461	7.23686	7.10966
HOXC8	ENSG00000037965	7.65364	7.58903	7.64679	8.30802	8.48155	8.33565
HSD11B2	ENSG00000176387	6.91131	6.86917	6.96029	7.75023	7.39845	7.60253
HSPA6	ENSG00000173110	6.74192	6.28276	6.54345	7.12515	7.22202	7.09433
HSPB1	ENSG00000106211	11.6846	11.7577	12.4374	13.3771	13.0345	12.9972
HTRA1	ENSG00000166033	11.5986	11.8265	12.1228	10.9295	10.5891	10.6258
HYI	ENSG00000178922	9.78931	9.81392	10.0684	11.1437	10.8875	10.8812
ICAM2	ENSG00000108622	6.78776	6.59804	6.60466	7.42661	7.19262	7.31132
ID2	ENSG00000115738	8.50524	8.77897	8.95795	7.75077	8.00765	7.91123
IFIT1	ENSG00000185745	8.95898	8.90713	8.69404	9.90743	10.9826	10.7878
IFIT2	ENSG00000119922	9.97644	9.96982	9.77768	10.6482	11.5505	11.2331
IGFBP3	ENSG00000146674	9.93423	10.0222	10.3979	11.2471	11.0883	11.1995
IGSF23	ENSG00000216588	6.4985	6.47087	6.37542	7.38311	6.84696	6.86596
IL11	ENSG00000095752	7.48547	7.42598	7.48846	9.80951	9.62153	9.62873
IL13RA2	ENSG00000123496	6.71055	6.81466	6.73473	7.73573	8.31645	8.41592
IL1B	ENSG00000125538	6.89177	7.1438	6.98101	7.83415	7.81849	7.90817
IL20RB	ENSG00000174564	11.3501	11.3728	11.1098	9.99038	9.74954	9.98953
IL32	ENSG00000008517	9.47505	9.31955	9.67407	11.0478	10.8081	10.6769
IL6	ENSG00000136244	9.08252	8.8307	8.9568	11.4293	11.4349	11.4054
IMP4	ENSG00000136718	10.3343	10.226	10.6798	11.7948	11.4508	11.4469
IQGAP2	ENSG00000145703	8.70977	8.83448	8.25667	7.11502	7.38561	7.26255
ISG15	ENSG00000187608	11.1035	10.927	11.394	12.925	12.7161	12.4884
ITGA1	ENSG00000213949	10.1785	10.0932	9.57609	7.63017	8.39458	8.23986
ITGA10	ENSG00000143127	7.66398	7.75109	8.01502	7.06287	7.04033	7.08006
ITGAV	ENSG00000138448	11.2993	11.2868	10.7277	9.37092	10.1795	9.90573
JUN	ENSG00000177606	10.678	10.3224	10.3413	12.098	11.9395	11.9743
KCNH5	ENSG00000140015	8.7906	8.69136	8.50279	7.19789	7.70467	7.63326
KCNJ12	ENSG00000184185	7.35618	7.2258	7.32302	8.1942	8.10495	8.03089
KCNK2	ENSG00000082482	9.09235	9.10752	8.95921	7.49028	7.85736	7.67352
KDM6B	ENSG00000132510	9.44539	9.29901	9.41868	10.6052	10.4592	10.3992
KHDRBS3	ENSG00000131773	7.33904	7.15105	6.87211	7.86228	7.89153	7.81845
KIAA1109	ENSG00000138688	9.04823	9.29918	8.03213	7.40111	7.82276	7.87819
KIAA1755	ENSG00000149633	6.37195	6.43624	6.41094	7.40511	7.27313	7.5223
KIF13A	ENSG00000137177	10.0475	10.1831	9.55893	8.70585	9.22769	8.90518
KIF17	ENSG00000117245	6.37794	6.61533	6.52393	7.47399	7.3557	7.17693
KIF21A	ENSG00000139116	8.69982	8.63734	8.07971	6.97028	7.8117	7.74334
KIFC3	ENSG00000140859	11.7938	11.7308	11.9169	13.3658	13.0568	13.0026
KISS1	ENSG00000170498	8.4404	8.11652	8.04951	10.2386	9.87913	9.77368
KLF9	ENSG00000119138	10.1221	9.88859	9.34739	8.22599	8.46259	8.40695
KLRG2	ENSG00000188883	7.33653	7.21447	7.297	8.40947	8.25837	8.17792
KNL1	ENSG00000137812	9.43599	9.51893	8.80665	8.2004	8.36842	8.17818
KRBOX1	ENSG00000240747	6.79415	6.81117	6.66596	7.44972	7.59721	7.46821
KRT34	ENSG00000131737	6.22227	6.09011	5.89933	6.96959	6.89578	6.75765
KRT7	ENSG00000135480	14.8873	14.8187	15.1699	16.6519	16.1936	16.2281
KRT80	ENSG00000167767	10.158	9.92289	9.64	11.2321	10.8775	10.8605
LAMA1	ENSG00000101680	6.48067	6.60457	6.51754	7.19435	7.09606	7.24467
LAMA3	ENSG00000053747	9.30744	9.09029	9.28372	7.94282	8.55195	8.13028
LETM2	ENSG00000165046	7.40847	7.17206	7.25813	8.4268	8.38044	8.29476
LGSN	ENSG00000146166	6.84411	7.16129	6.92023	6.44	6.33399	6.18574
LHX3	ENSG00000107187	6.08505	6.09245	6.24852	6.85866	6.70032	6.79598
LIF	ENSG00000128342	9.09965	8.9323	8.68756	10.9189	10.6823	10.6415
LIPG	ENSG00000101670	8.34299	8.27717	7.73935	7.22866	7.09149	7.62144
LMBRD2	ENSG00000164187	9.09852	9.03685	8.64174	7.53285	8.06027	7.99621
LRBA	ENSG00000198589	10.01	9.8254	9.73054	8.59719	9.04812	8.74353
LRP11	ENSG00000120256	11.2042	11.2253	10.9581	9.89612	10.1169	10.0943
LRP2	ENSG00000081479	7.29825	7.15655	7.57816	6.19293	6.57456	6.76826
LRRC59	ENSG00000108829	11.4579	11.4892	11.478	12.6838	12.4359	12.521
LTBP1	ENSG00000049323	8.4357	8.7532	8.88299	7.64181	7.7033	7.94035
LURAP1L	ENSG00000153714	7.35912	7.57419	7.60617	6.94075	6.73109	6.81324
LY75	ENSG00000054219	8.85415	8.86551	8.6006	7.24309	8.20555	7.33683
MAFF	ENSG00000185022	10.5109	10.3734	10.3993	11.6531	11.3884	11.4383
MAL2	ENSG00000147676	8.6545	8.70175	8.21808	7.25138	7.46701	7.30815
MAOB	ENSG00000069535	10.6337	10.7026	10.8511	9.64405	9.5648	9.43098
MAP2	ENSG00000078018	8.29328	8.39841	8.27635	7.49233	7.48883	7.58582
MAP2K3	ENSG00000034152	10.5795	10.4591	10.8202	12.0265	11.6092	11.6063
MAP3K14	ENSG00000006062	8.8717	8.74691	8.97177	9.95294	9.95417	9.82177
2019-03-04	ENSG00000144583	7.14878	7.26934	6.78746	8.10212	7.858	7.87448
MARF1	ENSG00000166783	10.4873	9.79409	9.39941	8.56246	8.93318	8.65044
MATN2	ENSG00000132561	8.87103	9.51824	9.16426	8.03599	8.34495	8.45221
MBD5	ENSG00000204406	8.40294	8.24939	8.08705	7.09566	7.57669	7.48977
MEGF9	ENSG00000106780	8.81435	8.57404	8.29627	7.52237	7.7983	7.77886
METTL1	ENSG00000037897	8.65569	8.76496	8.90952	9.98095	9.89509	9.81588
MFSD2A	ENSG00000168389	7.70614	7.9049	7.96344	9.74364	9.23983	9.43374
MKI67	ENSG00000148773	13.4446	13.2267	12.6312	11.4617	12.1803	11.9345
MMP2	ENSG00000087245	8.05164	8.13103	8.64671	9.35737	9.47693	9.2669
MON1A	ENSG00000164077	8.33122	8.63035	8.87373	9.72216	9.48161	9.44714
MPDZ	ENSG00000107186	9.22227	8.88154	8.59445	7.60251	8.12684	8.18024
MRTFB	ENSG00000186260	10.0463	10.0601	9.71302	8.64905	9.0396	9.0064
MRTO4	ENSG00000053372	10.7196	10.8058	11.2278	12.2946	11.952	12.0707
MTHFD2	ENSG00000065911	12.1064	12.0257	11.1801	10.3305	10.6604	10.6882
MTUS1	ENSG00000129422	9.45743	9.61406	8.85445	7.31571	8.23016	7.82815
MUC1	ENSG00000185499	10.6317	10.5332	10.3886	9.28785	9.1036	9.10906
MUC5B	ENSG00000117983	8.54358	8.06767	8.00054	7.35002	7.19986	7.28987
MXD3	ENSG00000213347	10.6015	10.4807	10.8165	9.69301	9.31374	9.24459
MYBBP1A	ENSG00000132382	10.9986	10.9723	11.3771	12.4261	12.0336	12.1438
MYC	ENSG00000136997	10.6305	10.456	10.4018	11.7027	11.7692	11.822
NAT8L	ENSG00000185818	9.39013	9.30392	9.63075	10.9057	10.3209	10.4506
NCSTN	ENSG00000162736	11.8127	11.4959	11.7243	10.4863	10.4195	10.4257
NEBL	ENSG00000078114	7.1189	7.35026	7.01762	6.14912	6.55713	6.62853
NEDD4L	ENSG00000049759	9.49158	9.40532	9.37565	10.5242	10.7156	10.9176
NEURL1B	ENSG00000214357	9.19781	9.15303	8.70336	7.5409	7.59657	7.35278
NFKBIE	ENSG00000146232	8.28958	8.32399	8.61227	9.72575	9.42894	9.28306
NKPD1	ENSG00000179846	7.66563	7.70059	8.34794	9.49995	9.12278	9.1524
NKX2-8	ENSG00000136327	6.90231	6.95346	7.33146	8.00117	7.89245	7.59047
NME1	ENSG00000239672	11.2825	11.2854	11.6711	12.6249	12.3599	12.4455
NNT	ENSG00000112992	11.2461	11.1357	10.8375	9.74767	10.1619	10.0938
NOCT	ENSG00000151014	7.66047	7.52253	7.49927	9.09732	9.06138	8.93726
NOP16	ENSG00000048162	9.28528	9.26673	9.69864	10.9055	10.7239	10.7549
NOP2	ENSG00000111641	10.6996	10.9713	11.145	12.1643	12.0216	12.007
NOTUM	ENSG00000185269	7.77892	7.8521	8.05693	7.00534	6.9011	6.82166
NOXA1	ENSG00000188747	7.6256	7.515	7.69828	7.0412	6.92935	7.01861
NPNT	ENSG00000168743	7.0985	7.31797	7.09806	6.33847	6.35108	6.3217
NR1D1	ENSG00000126368	8.75974	8.60835	8.69129	10.1501	9.98201	9.931
NREP	ENSG00000134986	8.76986	8.97566	9.04291	7.9305	7.85854	7.87131
NRG1	ENSG00000157168	8.35847	7.89499	7.83177	9.3794	9.47144	9.54342
NUB1	ENSG00000013374	12.8325	13.0031	12.8711	10.5911	11.1526	11.0482
NUPR1	ENSG00000176046	10.5461	10.2958	9.99202	9.25295	9.10904	9.15924
NUSAP1	ENSG00000137804	11.4859	11.5268	11.0989	9.50492	10.224	10.0845
NXPH2	ENSG00000144227	7.16556	7.14714	7.15431	6.43104	6.65146	6.66812
OASL	ENSG00000135114	9.82221	9.70079	9.76715	11.6153	11.3969	11.3409
ODC1	ENSG00000115758	11.6679	11.8041	12.0589	13.1159	12.8831	12.9144
OSGIN1	ENSG00000140961	8.84495	8.85077	9.3742	10.4422	10.0968	10.1427
PAPLN	ENSG00000100767	8.41681	8.54208	8.39148	7.47457	7.35218	7.62026
PAX9	ENSG00000198807	6.65258	6.61363	6.86709	7.19249	7.43539	7.46191
PC	ENSG00000173599	12.9369	13.0002	13.1914	12.2355	11.8307	11.8269
PCBP3	ENSG00000183570	8.29272	8.32166	8.45827	7.52892	7.2329	7.31495
PCDHGA9	ENSG00000261934	7.20439	7.20531	7.1887	6.57686	6.21086	6.45479
PCK2	ENSG00000100889	11.9657	11.8337	11.3872	10.7419	10.3706	10.2506
PCMTD1	ENSG00000168300	8.63115	8.60746	8.20477	7.45033	7.66783	7.50729
PCMTD2	ENSG00000203880	10.0839	9.93266	9.91822	8.48959	9.26459	9.06747
PCOLCE2	ENSG00000163710	6.98343	6.97193	6.93812	7.64145	7.83378	7.72822
PDCD2L	ENSG00000126249	6.97828	7.01102	7.17082	8.03153	7.73271	7.83302
PDCD4	ENSG00000150593	11.5783	11.4729	10.9609	9.20243	9.51693	9.66181
PDE1A	ENSG00000115252	8.05422	7.93576	7.77673	6.55453	6.55885	6.74923
PDE3B	ENSG00000152270	8.46363	8.45679	8.37248	7.51135	7.77701	7.70477
PDE5A	ENSG00000138735	8.39456	8.53302	8.18538	7.38435	7.44965	7.76228
PEAR1	ENSG00000187800	6.73026	6.77382	6.85166	7.48221	7.25392	7.48033
PERP	ENSG00000112378	11.9121	12.0097	11.9051	10.8383	10.9246	10.9907
PHF21A	ENSG00000135365	9.77138	9.58756	9.40683	8.46274	8.79058	8.60999
PHGDH	ENSG00000092621	13.0434	13.0115	12.7456	12.0036	11.6672	11.5784
PHLDA2	ENSG00000181649	10.396	10.1756	10.5896	11.9178	11.51	11.5312
PIK3CA	ENSG00000121879	8.91802	9.06406	8.48945	7.65557	8.17997	7.94278
PIK3R3	ENSG00000117461	10.5111	10.429	10.2637	9.22896	9.25491	9.33463
PINX1	ENSG00000258724	5.89933	5.89933	5.89933	6.94713	6.85392	7.11674
PINX1	ENSG00000254093	8.33467	8.41114	8.41517	9.22304	8.92006	9.24413
PLCB2	ENSG00000137841	6.90434	6.48647	7.28095	8.23476	7.26092	7.89408
PLCE1	ENSG00000138193	9.24108	9.10081	8.61404	7.37348	7.98155	7.84855
PLCL1	ENSG00000115896	7.43823	7.8215	7.44414	6.35656	6.5477	6.48576
PLD1	ENSG00000075651	8.71832	8.26848	8.34151	7.66027	7.39237	7.59363
PLD6	ENSG00000179598	7.82557	7.86397	7.72349	9.08191	8.84487	8.94716
PLEKHO1	ENSG00000023902	7.7271	7.75826	7.92563	8.89531	8.69111	8.62812
PLOD2	ENSG00000152952	11.7948	11.77	11.2774	10.0064	10.7389	10.578
PLSCR4	ENSG00000114698	9.047	8.86049	8.62443	7.94735	7.96765	8.0746
PNRC1	ENSG00000146278	10.6538	10.6157	10.6626	9.25429	9.26548	9.35433
POLR3H	ENSG00000100413	11.0303	11.0894	11.3974	12.575	12.2845	12.2473
PPAN	ENSG00000130810	10.0811	10.1378	10.4747	11.5564	11.2353	11.2684
PPL	ENSG00000118898	12.5797	12.6378	12.6881	11.5826	11.4196	11.3911
PPP1R14B	ENSG00000173457	11.0543	11.1689	11.6397	12.6591	12.2203	12.3278
PPP1R15A	ENSG00000087074	11.2854	11.2238	11.209	12.4895	12.2105	12.1646
PRDM12	ENSG00000130711	6.45356	6.75169	6.69008	7.49671	7.1316	7.37236
PRG4	ENSG00000116690	8.37374	8.47973	8.5281	7.35947	7.26246	6.9569
PROS1	ENSG00000184500	9.56828	9.71936	9.27317	8.40148	8.56764	8.58891
PROSER2	ENSG00000148426	8.27885	8.18379	8.40029	9.80502	9.57558	9.41827
PRR29	ENSG00000224383	6.45295	6.36435	6.49342	6.9244	7.26698	7.04566
PRR5	ENSG00000186654	7.5999	7.63237	8.0624	9.1511	8.99731	9.00279
PRR7	ENSG00000131188	8.30231	8.13014	8.5072	9.66067	9.46832	9.36944
PRRG4	ENSG00000135378	9.39816	9.59849	9.38442	7.96441	8.40994	8.50915
PSAT1	ENSG00000135069	12.0605	11.9474	11.0821	10.1115	10.2827	10.302
PTGES	ENSG00000148344	12.2233	12.1387	12.3173	13.859	13.4545	13.4851
PTGS2	ENSG00000073756	8.87397	8.98973	8.8274	10.0358	10.6745	10.7015
PTK2B	ENSG00000120899	10.1065	10.4744	10.5081	9.16768	8.96098	8.97014
PTPN13	ENSG00000163629	9.5095	9.54979	9.18228	8.30126	8.43016	8.13429
PTPRH	ENSG00000080031	7.00455	6.7642	6.65919	7.5864	7.319	7.44975
PXDN	ENSG00000130508	11.1818	11.1379	10.9416	9.7113	9.84717	9.91033
PYGM	ENSG00000068976	6.29974	6.10519	6.16194	7.16575	6.84814	6.74603
PZP	ENSG00000126838	7.8838	7.76744	7.6423	6.71853	6.82986	6.79288
R3HDM2	ENSG00000179912	9.93229	10.2659	10.1392	9.08552	9.0012	8.96939
RAB3IL1	ENSG00000167994	7.5679	7.76293	8.00757	9.09349	8.85962	8.78232
RALGAPA2	ENSG00000188559	9.25993	9.23439	9.14418	8.32838	8.3033	8.39601
RBL2	ENSG00000103479	10.7742	10.6748	10.4215	9.27854	9.77297	9.6094
RBP1	ENSG00000114115	8.0767	7.90853	7.99824	7.05413	7.00337	7.08496
RECK	ENSG00000122707	8.03632	8.09242	7.72406	7.13026	7.4086	7.25297
RGMA	ENSG00000182175	7.45462	7.6115	7.85032	6.85387	6.78078	6.86149
RIN1	ENSG00000174791	9.1978	8.97048	9.22398	10.4446	10.056	10.0825
RMI1	ENSG00000178966	8.95334	8.9101	8.55673	7.85507	7.94311	8.15114
RMI2	ENSG00000175643	10.0596	10.136	9.94798	9.16296	8.95276	9.1038
RNASE4	ENSG00000258818	8.90436	9.29915	9.0464	7.65442	7.72383	7.99499
RND3	ENSG00000115963	9.43223	9.25063	8.98446	9.70662	10.633	10.3985
ROBO1	ENSG00000169855	10.9173	10.8164	10.5106	9.12104	9.73388	9.70891
ROCK2	ENSG00000134318	9.80049	9.75034	9.30504	8.06553	8.6979	8.70148
RPS10-NUDT3	ENSG00000270800	7.87679	8.22275	8.22705	8.8186	8.99335	9.01366
RPS6KA5	ENSG00000100784	8.81002	8.71006	8.15674	7.29643	7.67245	7.90751
RPS6KL1	ENSG00000198208	6.6512	6.62736	6.87058	7.56744	7.37472	7.19369
RRAD	ENSG00000166592	7.06953	7.26484	7.23024	8.03746	7.83548	7.6967
RRP12	ENSG00000052749	10.1457	10.1792	10.5528	11.6545	11.2559	11.1691
RRP9	ENSG00000114767	10.0417	9.94408	10.6303	11.6173	11.3494	11.3056
RRS1	ENSG00000179041	8.99055	9.04994	9.2046	10.1302	10.1525	10.1679
S100A9	ENSG00000163220	6.46079	6.84467	6.83095	7.90738	7.69325	7.67488
S100P	ENSG00000163993	11.2943	11.2889	11.7894	12.7864	12.4379	12.5365
SAMD4A	ENSG00000020577	8.90688	8.78524	8.25189	9.61846	9.68548	9.54648
SAPCD2	ENSG00000186193	11.3244	11.2764	11.3974	12.6573	12.2182	12.3061
SASH1	ENSG00000111961	9.62179	9.57906	9.06582	8.26841	8.58621	8.41753
SCD	ENSG00000099194	13.6316	13.5246	13.3274	12.2874	12.2795	12.2874
SELENBP1	ENSG00000143416	7.80598	7.59932	7.73267	7.20712	7.01105	7.04019
SEMA3C	ENSG00000075223	10.2206	10.2276	9.79246	8.21637	8.92967	9.00285
SEMA7A	ENSG00000138623	8.15992	7.99892	7.82061	9.19013	8.97512	8.94398
SERPINB2	ENSG00000197632	6.63939	6.51017	6.19272	8.0168	8.43929	8.46527
SERPINB3	ENSG00000057149	6.54613	6.34547	6.27704	7.48696	7.72123	7.59308
SERPINB4	ENSG00000206073	6.38032	6.44712	6.53447	6.8603	7.27852	7.07927
SESN2	ENSG00000130766	10.6639	10.5875	10.1299	9.39349	9.1506	9.09964
SFRP1	ENSG00000104332	7.96505	7.94574	8.1487	6.87924	6.91136	7.05473
SH2B2	ENSG00000160999	7.60142	7.41679	7.99804	8.51704	8.44014	8.68914
SH2D5	ENSG00000189410	6.73193	6.69455	6.8823	7.76313	7.61314	7.71436
SH3BP1	ENSG00000100092	7.77947	7.60685	7.75229	8.51573	8.6811	8.24809
SIRT1	ENSG00000096717	10.3465	10.2865	9.80535	8.76673	9.13551	9.24852
SLC12A6	ENSG00000140199	9.6787	9.52782	9.37807	8.14757	8.36022	8.4437
SLC17A9	ENSG00000101194	8.24353	8.324	8.19128	9.36191	9.11622	8.92552
SLC1A4	ENSG00000115902	9.98768	10.0334	9.77807	8.57451	8.48459	8.45015
SLC25A22	ENSG00000177542	9.83153	9.63254	10.0416	11.0509	10.8314	10.7341
SLC25A27	ENSG00000153291	7.62282	7.82329	7.36165	6.57643	7.12438	6.80239
SLC25A40	ENSG00000075303	9.42565	9.48951	9.09767	8.23387	8.43991	8.43068
SLC35E2B	ENSG00000189339	11.2939	11.2229	11.123	10.3325	10.181	10.1342
SLC44A1	ENSG00000070214	10.8821	10.9187	10.5791	9.31943	9.90365	9.77263
SLC45A3	ENSG00000158715	7.94658	7.96742	8.18335	9.0762	8.88323	8.86331
SLC6A9	ENSG00000196517	10.7562	10.8395	10.381	8.88911	8.60123	8.47921
SLC7A2	ENSG00000003989	9.45161	9.53874	9.26647	7.89231	8.17527	8.09926
SLC7A8	ENSG00000092068	6.66371	6.50525	6.69724	7.53753	7.45077	7.36274
SLFN5	ENSG00000166750	9.88777	9.97199	9.39763	8.28627	8.80871	8.902
SMAD9	ENSG00000120693	8.1402	8.14387	8.03076	7.47866	7.33904	7.27331
SMARCA2	ENSG00000080503	10.357	10.5204	10.4069	8.97688	9.59053	9.51879
SMOC1	ENSG00000198732	12.334	12.3352	12.5432	11.1643	10.9225	10.9284
SNED1	ENSG00000162804	8.68947	9.03584	8.89535	7.98721	7.68256	7.98662
SNTB1	ENSG00000172164	9.75292	9.6102	9.46607	8.44292	8.40603	8.38116
SOCS1	ENSG00000185338	6.82334	7.03218	7.09542	7.86271	7.55769	7.78799
SOX4	ENSG00000124766	10.8328	10.9857	10.5706	9.39835	9.54603	9.71398
SP140	ENSG00000079263	6.27136	6.24024	6.1761	7.10184	7.1553	7.12673
SP8	ENSG00000164651	8.75862	8.84422	8.56161	7.64672	7.96663	7.99406
SPANXA1	ENSG00000198021	6.83736	6.67951	6.54334	7.15144	7.27111	7.36337
SPHK1	ENSG00000176170	8.96179	8.67272	9.2508	10.5968	10.2224	10.2041
SPIDR	ENSG00000164808	11.1269	11.2912	10.9998	10.0997	10.0753	10.1999
SPINK5	ENSG00000133710	8.14448	8.19991	7.54291	6.47255	6.81641	6.49405
SPOCD1	ENSG00000134668	6.85155	6.90565	6.84819	7.50833	7.55543	7.50639
SPTB	ENSG00000070182	8.49689	8.44423	8.07896	7.27148	7.26733	7.26513
SPTSSA	ENSG00000165389	12.0967	12.1694	12.1166	10.5612	11.0235	11.069
SRF	ENSG00000112658	10.5795	10.6367	10.8774	11.9616	11.6048	11.6344
ST6GALNAC2	ENSG00000070731	8.81001	8.96242	8.89664	7.95648	7.76925	8.01554
STAC2	ENSG00000141750	8.01458	7.79396	8.06962	7.21935	7.0226	7.03235
STMN3	ENSG00000197457	9.35223	9.20857	9.15752	10.3366	10.0849	10.2394
STXBP6	ENSG00000168952	6.93197	6.76547	6.85682	7.4926	7.34504	7.48097
SYNE2	ENSG00000054654	11.1795	11.118	10.9623	8.91286	9.31378	9.39439
SYNM	ENSG00000182253	10.7869	10.8865	10.6629	9.50193	9.603	9.56814
TAGLN	ENSG00000149591	7.14879	7.45316	7.53853	9.42925	9.01527	9.04598
TBX2	ENSG00000121068	6.42133	6.09252	6.35939	7.20935	6.91175	6.87058
TCP11L2	ENSG00000166046	7.98318	8.08154	7.81401	6.96483	7.09586	6.9771
TENM3	ENSG00000218336	9.23813	9.24543	8.7699	7.62752	8.0792	7.98779
TENT5C	ENSG00000183508	8.25721	8.24939	7.99593	7.43031	7.40607	7.39706
TERT	ENSG00000164362	7.40208	7.46832	7.82567	8.48972	8.40505	8.51947
TFPI2	ENSG00000105825	7.79891	7.51649	7.6116	8.53845	8.56058	8.51062
THRB	ENSG00000151090	8.83085	8.90806	8.97836	7.71171	8.00101	8.05369
TJP3	ENSG00000105289	8.109	8.45081	8.24064	7.40413	7.70493	7.35334
TLR3	ENSG00000164342	7.67996	7.3521	7.07535	6.46756	6.91112	6.71425
TM4SF19	ENSG00000145107	6.97275	7.17682	6.78144	7.86113	7.61123	7.52556
TMEM158	ENSG00000249992	8.81154	8.92762	9.07768	10.3558	9.91169	9.88495
TMEM168	ENSG00000146802	9.1413	9.71166	9.19129	7.67919	8.70648	8.29958
TMEM171	ENSG00000157111	8.11072	8.07265	8.3902	9.14416	9.13763	9.14164
TMOD1	ENSG00000136842	7.96283	8.08554	8.14621	7.17319	7.25973	7.17238
TNFRSF10A	ENSG00000104689	8.93318	8.83098	9.08646	10.2146	10.0564	10.228
TNFRSF12A	ENSG00000006327	11.9284	11.7863	12.6112	14.1859	13.8439	13.7404
TNFRSF8	ENSG00000120949	6.58565	6.57962	6.85652	7.7481	7.30988	7.37104
TNFSF10	ENSG00000121858	8.94184	8.86507	8.43056	6.83152	7.21104	7.40983
TOP2A	ENSG00000131747	12.8448	12.7153	11.8762	10.0353	11.018	10.8873
TP53INP1	ENSG00000164938	8.10023	7.96921	7.74616	6.88297	7.36528	7.32255
TRAF1	ENSG00000056558	8.22984	8.18851	7.84054	9.36198	9.15629	9.19204
TRANK1	ENSG00000168016	10.5059	10.0138	9.8899	8.26329	9.36737	8.7947
TRIB2	ENSG00000071575	9.08495	8.9851	8.58286	7.90663	8.03761	8.0302
TRMT61A	ENSG00000166166	9.77665	9.81361	10.3067	11.4773	10.906	10.8876
TRPM2	ENSG00000142185	6.19536	6.27183	6.27887	6.84347	6.79611	6.86163
TSC22D3	ENSG00000157514	10.028	10.0341	9.92277	9.13963	8.58795	8.52329
TSHZ2	ENSG00000182463	9.80417	9.73624	8.91609	7.26595	8.32095	7.47214
TTC3	ENSG00000182670	11.0395	11.1116	10.5708	8.86996	10.0407	9.73774
TTLL1	ENSG00000100271	8.52444	8.45905	8.33053	7.68164	7.48455	7.39748
TUBA1A	ENSG00000167552	10.7246	10.7673	10.8443	9.77569	9.43789	9.54631
TUBA8	ENSG00000183785	6.75368	6.60039	6.36901	7.26754	7.1435	7.32285
TUBB	ENSG00000196230	15.0926	15.1205	15.1244	14.1984	13.9003	13.9288
TXNDC16	ENSG00000087301	8.79327	8.54093	8.34282	7.31672	7.77117	7.83088
UPP1	ENSG00000183696	9.50829	9.30655	9.52548	10.8319	10.485	10.5677
USP25	ENSG00000155313	9.87191	9.9985	9.45712	8.21482	8.83853	8.71398
UST	ENSG00000111962	9.91612	9.88703	9.79571	8.65139	8.80201	8.77844
VARS	ENSG00000204394	10.9685	10.8851	11.3446	12.3649	12.1708	12.128
VAV3	ENSG00000134215	9.26488	9.24637	9.14016	6.64973	6.9927	7.02848
VGF	ENSG00000128564	6.96587	6.80969	7.01312	7.61044	7.47462	7.51703
VIPR1	ENSG00000114812	7.79941	7.661	7.96188	7.30908	7.19009	6.79939
VLDLR	ENSG00000147852	8.42158	8.25822	7.97361	7.22012	7.18518	7.65377
VPS13A	ENSG00000197969	9.09976	9.05051	8.68476	7.62017	8.27879	8.13384
VPS13C	ENSG00000129003	9.39616	9.3603	8.79534	7.69663	8.22305	7.96574
VPS13D	ENSG00000048707	10.8325	10.7738	10.4713	9.23105	9.87689	9.54037
WDR4	ENSG00000160193	9.45801	9.4909	9.84001	11.1757	10.6642	10.6586
WDR76	ENSG00000092470	10.1712	10.0983	9.99622	8.77139	9.14708	9.15779
WDR86	ENSG00000187260	7.17947	7.28969	7.40881	6.11904	6.22367	6.40416
WEE1	ENSG00000166483	10.4444	10.447	10.2842	9.08296	9.2934	9.36658
WNK1	ENSG00000060237	12.6045	12.465	12.0974	11.0949	11.5098	11.1747
WNT10B	ENSG00000169884	6.74727	6.70606	7.04376	7.54781	7.56882	7.4787
YPEL1	ENSG00000100027	8.40957	8.23952	7.74891	6.53744	6.64042	7.2213
YPEL2	ENSG00000175155	7.78144	7.91736	7.57437	6.84187	7.14356	7.18861
ZBED6	ENSG00000257315	9.35145	9.3611	8.93663	7.6559	8.02024	8.02781
ZBED6CL	ENSG00000188707	9.90217	9.9294	10.1687	9.2035	8.89134	9.0667
ZBTB20	ENSG00000181722	7.38008	7.57891	7.0263	6.44608	6.49911	6.74996
ZC3H6	ENSG00000188177	8.23367	8.13533	7.8888	7.16643	7.42797	7.46262
ZDHHC2	ENSG00000104219	7.75734	7.70957	7.63811	8.33045	8.74845	9.03586
ZFHX4	ENSG00000091656	6.46942	6.40735	6.29739	6.72409	7.09093	7.503
ZNF296	ENSG00000170684	7.5416	7.36958	7.70113	8.53085	8.33463	8.21746
ZNF362	ENSG00000160094	10.2845	10.4593	10.3604	9.60723	9.25047	9.33717
ZNF469	ENSG00000225614	8.64228	8.79016	9.11878	10.2841	9.97346	9.94643
ZNF692	ENSG00000171163	8.30357	8.10219	8.36787	9.26042	9.13365	9.02804
ZNF862	ENSG00000106479	8.92795	9.10516	8.63914	7.92082	7.57684	8.00213
ZSCAN31	ENSG00000235109	8.25878	8.0917	7.99503	7.34811	7.4565	7.35675
